# Supplementary material for: Phenotypic Evaluation and Genetic Analysis of Seedling Emergence in a Global Collection of Wheat Genotypes (Triticum aestivum L.) Under Limited Water Availability
Source: Front Plant Sci. 2021 Dec 24;12:796176. doi: 10.3389/fpls.2021.796176 (PMC8739788; doi:10.3389/fpls.2021.796176)
Supplement: Supplementary file 3 [file Table_3.XLSX]

## Sheet: QTL
Trait	Reference	QTL	Marker name/marker interval	Chromosome	Position (IWGSC RefSeq v1.0- Mb)	*	QTL has ambiguous physical location and therefore not anchored to Figure
Coleoptile length
	Sidhu et al. (2020)	QCL.sdsu-2BS	BS00067280_51	2B	0.847049
	Sidhu et al. (2020)	QCL.sdsu-3BS	Tdurum_contig43252_1407	3B	23.7825
	Sidhu et al. (2020)	QCL.sdsu-4BS	IAAV971	4B	40.7524
	Sidhu et al. (2020)	QCL.sdsu-4BL	RAC875_rep_c82932_407	4B	666.049
	Sidhu et al. (2020)	QCL.sdsu-5BL	Tdurum_contig67535_391	5B	536.324
	Li et al. (2017)	QCL.stars-4BS1	wsnp_RFL_Contig4151_4728831 (IWA8564)	4B	179.7*
	Li et al. (2017)	QCL.stars-4BS1	wsnp_Ex_c25373_34639805 (IWA2963)	4B	482.6*
	Li et al. (2017)	QCL.stars-5BL1	wsnp_Ex_c9362_15546626 (IWA4903)	5B	693.614
	Li et al. (2017)	QCL.stars-5BL1	wsnp_Ex_c2482_4636722 (IWA2931)	5B	693.206
	Li et al. (2017)	QCL.stars-1BS1	wsnp_Ex_c18808_27689399 (IWA2355)	1B	107.2*
	Li et al. (2017)	QCL.stars-1BS1	wsnp_Ex_c1285_2463141 (IWA1698)	1B	633.7*
	Li et al. (2017)	QCL.stars-1BS1	wsnp_Ex_c1731_3275659 (IWA2205)	1B	333.5*
	Li et al. (2017)	QCL.stars-4BS2	wsnp_Ex_c4185_7559420 (IWA3798)	4B	55.9251
	Rebetzke et al. (2014)	QCL.csiro	wsnp_Ex_c13310_20984763	1B	489.898
	Rebetzke et al. (2014)	QCL.csiro	wsnp_Ku_c207_407862	1B	563.304
	Rebetzke et al. (2014)	QCL.csiro	wsnp_CAP11_c2596_1325540	1B	674.498
	Rebetzke et al. (2014)	QCL.csiro	wsnp_Ex_c8188_13842273	1D	410.465
	Rebetzke et al. (2014)	QCL.csiro	wsnp_Ex_c30447_39360584	2B	133.013
	Rebetzke et al. (2014)	QCL.csiro	wsnp_Ex_c14760_22866930	2B	331.229
	Rebetzke et al. (2014)	QCL.csiro	wsnp_Ex_rep_c102478_87635370	3A	63.0743
	Rebetzke et al. (2014)	QCL.csiro	wsnp_Ku_c38911_47455924	3A	633.855
	Rebetzke et al. (2014)	QCL.csiro	wsnp_Ex_rep_c66380_64573939	3B	666.615
	Rebetzke et al. (2014)	QCL.csiro	wsnp_Ex_rep_c69093_68002098	4A	530.938
	Rebetzke et al. (2014)	QCL.csiro	wsnp_Ex_c13615_21393511	4A	570.267
	Rebetzke et al. (2014)	QCL.csiro	wsnp_Ex_c14026_21924297	4B	38.0259
	Rebetzke et al. (2014)	QCL.csiro	wsnp_Ex_c214_421541	5B	42.9478
	Rebetzke et al. (2014)	QCL.csiro	wsnp_Ku_c6464_11320381	5B	402.844
	Rebetzke et al. (2014)	QCL.csiro	wsnp_Ku_c12562_20256747	5B	477.668
	Rebetzke et al. (2014)	QCL.csiro	wsnp_Ku_c55961_59662821	5D	540.834
	Ma et al. (2020)	QCl.sicau-2B.1	A30893	2B	39.41
	Ma et al. (2020)	QCl.sicau-2B.2	A30968	2B	47.85
	Ma et al. (2020)	QCl.sicau-3A.1	A48978	3A	404.69
	Ma et al. (2020)	QCl.sicau-3A.1	SNP6783	3A	404.69
	Ma et al. (2020)	QCl.sicau-3A.2	SNP6979	3A	700.22
	Ma et al. (2020)	QCl.sicau-3A.2	B11794	3A	700.22
	Ma et al. (2020)	QCl.sicau-3A.2	B11790	3A	700.22
	Ma et al. (2020)	QCl.sicau-3A.2	B11795	3A	700.22
	Ma et al. (2020)	QCl.sicau-3B.1	B10892	3B	755.81
	Ma et al. (2020)	QCl.sicau-3B.1	B10891	3B	755.81
	Ma et al. (2020)	QCl.sicau-3B.1	SNP8235	3B	755.81
	Ma et al. (2020)	QCl.sicau-3B.2	SNP8294	3B	770.47
	Ma et al. (2020)	QCl.sicau-3B.3	A11280	3B	813.01
	Ma et al. (2020)	QCl.sicau-7D	A888	7D	23.52
Coleoptile width
	Rebetzke et al. (2014)	QCW.csiro	wsnp_Ex_c7285_12506938	2B	72.5802
	Rebetzke et al. (2014)	QCW.csiro	stm773	2B	249.67
	Rebetzke et al. (2014)	QCW.csiro	wsnp_Ex_c14760_22866930	2B	331.229
	Rebetzke et al. (2014)	QCW.csiro	wsnp_Ex_c15301_23528979	2B	396.338
	Rebetzke et al. (2014)	QCW.csiro	wsnp_CAP11_c232_211960	3B	20.8414
	Rebetzke et al. (2014)	QCW.csiro	wsnp_Ex_c7528_12868250	4A	562.453
	Rebetzke et al. (2014)	QCW.csiro	wsnp_Ex_c18318_27140346	4B	12.5295
	Rebetzke et al. (2014)	QCW.csiro	wsnp_Ex_c14026_21924297	4B	38.0259
	Rebetzke et al. (2014)	QCW.csiro	wsnp_Ku_c5308_9450093	5B	16.4222
	Rebetzke et al. (2014)	QCW.csiro	wsnp_Ku_c10296_17072695	5B	473.879
	Rebetzke et al. (2014)	QCW.csiro	wsnp_Ex_c29304_38355434	5B	570.926
	Rebetzke et al. (2014)	QCW.csiro	vrnB	5B	573.803
Coleoptile thickness
	Rebetzke et al. (2014)	QCT.csiro	wsnp_Ex_c2004_3770146	1B	469.973
	Rebetzke et al. (2014)	QCT.csiro	wsnp_Ex_c27867_37030229	2B	148.241
Coleptile width(squash)
	Rebetzke et al. (2014)	QCWS.csiro	wsnp_BE399688B_Ta_2_1	2B	158.432
	Rebetzke et al. (2014)	QCWS.csiro	wsnp_Ex_c9301_15450818	5B	not determined
Shoot length
	Rebetzke et al. (2014)	QSL.csiro	wsnp_CAP11_rep_c9018_3888047	2B	165.116
	Rebetzke et al. (2014)	QSL.csiro	stm773	2B	249.67
	Rebetzke et al. (2014)	QSL.csiro	wsnp_Ex_c14760_22866930	2B	331.229
	Rebetzke et al. (2014)	QSL.csiro	wsnp_JD_c1472_2090800	2B	715.926
	Rebetzke et al. (2014)	QSL.csiro	wsnp_BE444579B_Ta_2_2	3B	not determined
	Rebetzke et al. (2014)	QSL.csiro	wsnp_Ex_c14026_21924297	4B	38.0259
	Rebetzke et al. (2014)	QSL.csiro	wsnp_BF201102B_Ta_2_5	5B	21.1841
	Rebetzke et al. (2014)	QSL.csiro	wsnp_Ex_rep_c67471_66073729	5B	40.7874
	Rebetzke et al. (2014)	QSL.csiro	wsnp_JD_c11594_12033647	5B	380.32
	Rebetzke et al. (2014)	QSL.csiro	wsnp_Ex_c6100_10676217	5B	415.649
	Rebetzke et al. (2014)	QSL.csiro	wsnp_Ku_c10296_17072695	5B	473.879
	Rebetzke et al. (2014)	QSL.csiro	wsnp_Ra_c8297_14095831	7D	14.8817
Pre-harvest sprouting
	Zhu et al. (2019)	Qphs.ahau-1B	BS00036362_51-IACX9097 (IWB8048-IWB36348)	1B	530.5–531.0
	Zhu et al. (2019)	Qphs.ahau2B.1	Tdurum_contig29574_218-RFL_Contig996_818 (IWB69836-IWB39757)	2B	17.8–25.0
	Zhu et al. (2019)	Qphs.ahau2B.2	RAC875_rep_c119905_116 - RFL_Contig996_818 (IWB62513-IWB65327)	2B	87.4–93.7
	Zhu et al. (2019)	Qphs.ahau2B.3	BobWhite_c1105_745 - Excalibur_rep_c106698_235 (IWB166-IWB30221)	2B	797.6–801.2
	Zhu et al. (2019)	Qphs.ahau-3B	RAC875_c20041_1062 - RAC875_c22968_737 (IWB54938-IWB55431)	3B	60.9–65.3
	Zhu et al. (2019)	Qphs.ahau-4A	wsnp_Ex_c7335_12579818 - CAP11_c5598_321 (IWA4657-IWB12955)	4A	581.5–584.5
	Zhu et al. (2019)	Qphs.ahau5B.1	TA001138-0446 - wsnp_Ex_c11265_18216936 (IWB65348-IWA1460)	5B	585.8–587.3
	Zhu et al. (2019)	Qphs.ahau5B.2	wsnp_Ex_c3019_5578884 - RAC875_rep_c109097_771 (IWA3266-IWB61848)	5B	601.3–607.5
	Zhu et al. (2019)	Qphs.ahau5B.3	Kukri_c62719_188 - BS00041168_51 (IWB47014-IWB8264)	5B	647.9–657.7
	Zhu et al. (2019)	Qphs.ahau5B.4	RAC875_c62400_924 - Kukri_c7400_87 (IWB59689-IWB47574)	5B	669.9–679.1
	Zhu et al. (2019)	Qphs.ahau-5D	Excalibur_rep_c109856_92 - RAC875_c89189_813 (IWB30440-IWB60953)	5D	542.7–552.7
	Zhu et al. (2019)	Qphs.ahau-7D	BobWhite_c5419_165 - Kukri_c45628_892 (IWB3827-IWB45548)	7D	597.0–625.5
	Lin et al. (2016)	Qphs.hwwgr-1D	Ex_c6765_2118	1D	296.362
	Lin et al. (2016)	Qphs.hwwgr-1D	wsnp_Ku_c19622_29138795	1D	28.9677
	Lin et al. (2016)	Qphs.hwwgr-1D	Xgwm337	1D	28.659
	Lin et al. (2016)	Qphs.hwwgr-3AS	wsnp_Ex_rep_c67702_66370241	3A	8.86552
	Lin et al. (2016)	Qphs.hwwgr-3AS	wsnp_Ra_c2339_4506620	3A	10.2174
	Lin et al. (2016)	Qphs.hwwgr-3AS	KASP-TaPHS1.1	3A	7.3
	Lin et al. (2016)	Qphs.hwwgr-3AS	Xbarc57.2	3A	10.3122
	Lin et al. (2016)	Qphs.hwwgr-3AL	wsnp_Ku_c5359_9531713	3A	744.442
	Lin et al. (2016)	Qphs.hwwgr-3AL	Tamyb10-A1-66	3A	703.918
	Lin et al. (2016)	Qphs.hwwgr-3AL	Xwmc559-1	3A	697.361
	Lin et al. (2016)	Qphs.hwwgr-3BL	wsnp_BE446087B_Ta_2_1	3B	119.119
	Lin et al. (2016)	Qphs.hwwgr-3BL	Xbarc77	3B	783.579
	Lin et al. (2016)	Qphs.hwwgr-3BL	Xgwm108	3B	738.824
	Lin et al. (2016)	Qphs.hwwgr-3BL	Xgwm181	3B	826.246
	Lin et al. (2016)	Qphs.hwwgr-4A	Ex_c66324_1151	4A	604.211
	Lin et al. (2016)	Qphs.hwwgr-4A	wsnp_Ex_rep_c66324_64493429	4A	604.211
	Lin et al. (2016)	Qphs.hwwgr-4A	Xbarc236	4A	616.836
	Lin et al. (2016)	Qphs.hwwgr-4A	Xwmc757	4A	not determined
	Lin et al. (2016)	Qphs.hwwgr-2B.1	Excalibur_c1787_1199	2B	16.8279
	Lin et al. (2016)	Qphs.hwwgr-2B.1	BS00044806_51	2B	17.5031
	Lin et al. (2016)	Qphs.hwwgr-2B.1	Tdurum_contig51145_476	2B	17.3911
	Lin et al. (2016)	Qphs.hwwgr-2B.1	BS00022203_51	2B	not determined
	Lin et al. (2016)	Qphs.hwwgr-2B.1	Excalibur_c3524_318	2B	16.8981
	Lin et al. (2016)	Qphs.hwwgr-2B.1	Kukri_c16758_443	2B	17.3892
	Lin et al. (2016)	Qphs.hwwgr-2B.1	wsnp_JD_c3288_4296662	2B	17.3891
	Lin et al. (2016)	Qphs.hwwgr-2B.1	BS00065556_51	2B	17.457
	Lin et al. (2016)	Qphs.hwwgr-2B.2	wsnp_Ex_c13865_21720466	2B	743.739
	Lin et al. (2016)	Qphs.hwwgr-2B.2	wsnp_RFL_Contig3273_3319580	2B	743.739
	Lin et al. (2016)	Qphs.hwwgr-2B.2	RAC875_c26697_589	2B	743.737
	Lin et al. (2016)	Qphs.hwwgr-2B.2	Tdurum_contig28795_322	2B	743.746
	Martinez et al. (2018)	QPHS.wsu-1B.1	Excalibur_c16851_835 (IWB22868)	1B	17.3838
	Martinez et al. (2018)	QPHS.wsu-1B.2	RFL_Contig5022_2001 (IWB64868)	1B	663.048
	Martinez et al. (2018)	QPHS.wsu-1B.2	GENE-0115_375 (IWB31676)	1B	666.819
	Martinez et al. (2018)	QPHS.wsu-1D	Tdurum_contig46389_2038 (IWB71680)	1D	174.15
	Martinez et al. (2018)	QPHS.wsu-2B	Excalibur_rep_c67391_476 (IWB30853)	2B	104.237
	Martinez et al. (2018)	QPHS.wsu-3A.1	GENE-1743_224 (IWB32631)	3A	1.30788
	Martinez et al. (2018)	QPHS.wsu-3A.2	Ra_c1002_1094 (IWB50719)	3A	44.631
	Martinez et al. (2018)	QPHS.wsu-3B.1	BS00011532_51 (IWB6430)	3B	not determined
	Martinez et al. (2018)	QPHS.wsu-3B.2	wsnp_JD_c8158_9193784 (IWA6185)	3B	127.929
	Martinez et al. (2018)	QPHS.wsu-3B.3	IWB9902	3B	not determined
	Martinez et al. (2018)	QPHS.wsu-4A.1	wsnp_Ra_c1022_2067517 (IWA7535)	4A	595.986
	Martinez et al. (2018)	QPHS.wsu-4A.2	RAC875_c18094_69 (IWB54609)	4A	612.516
	Martinez et al. (2018)	QPHS.wsu-4A.2	Kukri_c50720_397 (IWB46089)	4A	612.458
	Martinez et al. (2018)	QPHS.wsu-4A.3	BobWhite_c20382_117 (IWB1389)	4A	738.751
	Martinez et al. (2018)	QPHS.wsu-4B.1	Tdurum_contig63153_343 (IWB72936)	4B	52.3945
	Martinez et al. (2018)	QPHS.wsu-4B.2	Excalibur_c106884_135 (IWB21707)	4B	611.858
	Martinez et al. (2018)	QPHS.wsu-4B.2	wsnp_Ex_c107075_90880218 (IWA1382)	4B	590.856
	Martinez et al. (2018)	QPHS.wsu-4B.3	Excalibur_c12246_766 (IWB22055)	4B	656.829
	Martinez et al. (2018)	QPHS.wsu-5B.1	Excalibur_rep_c69526_921 (IWB31067)	5B	21.7505
	Martinez et al. (2018)	QPHS.wsu-5B.3	Tdurum_contig81548_426 (IWB73511)	5B	632.155
	Albrecht et al. (2015)	2	wPt-1403	1B	634.28
	Albrecht et al. (2015)	2	wPt-9809	1B	642.696
	Albrecht et al. (2015)	5	wPt-6932	2B	50.6642
	Albrecht et al. (2015)	5	wPt-408	2B	not determined
	Albrecht et al. (2015)	6	wPt-9350	2B	not determined
	Albrecht et al. (2015)	6	wPt-697	2B	not determined
	Albrecht et al. (2015)	7	CS3A06_2	3A	not determined
	Albrecht et al. (2015)	7	barc310_7	3A	not determined
	Albrecht et al. (2015)	8	wPt-4545	3A	not determined
	Albrecht et al. (2015)	10	wmc617_4	4A	595.046
	Albrecht et al. (2015)	10	gwm397_1	4A	not determined
	Albrecht et al. (2015)	10	gwm397_2	4A	not determined
	Albrecht et al. (2015)	10	dupw004_1	4A	not determined
	Albrecht et al. (2015)	10	dupw004_2	4A	not determined
	Albrecht et al. (2015)	10	wPt-2788	4A	603.334
	Albrecht et al. (2015)	10	wPt-8479	4A	not determined
	Albrecht et al. (2015)	11	wPt-419	5B	not determined
	Albrecht et al. (2015)	11	wPt-669837	5B	339.292
	Albrecht et al. (2015)	12	wPt-6105	5B	528.777
	Albrecht et al. (2015)	13	wPt-730009	5B	643.667
	Albrecht et al. (2015)	13	wPt-3922	5B	697.244
	Albrecht et al. (2015)	14	wPt-596	5D	not determined
	Albrecht et al. (2015)	22	wPt-664020	7D	not determined
Total germination percentage
	Tarawneh et al. (2019)	TG_Ga_C	Excalibur_c27675_912	1B	327.578
	Tarawneh et al. (2019)	TG_Ga_C	Kukri_c26288_419	2B	56.7849
	Tarawneh et al. (2019)	TG_Ga_C	Kukri_c9102_84	2B	110.464
	Tarawneh et al. (2019)	TG_Ga_C	BobWhite_c24069_257	2B	778.849
	Tarawneh et al. (2019)	TG_Ga_C	Excalibur_c26527_82	2B	777.144
	Tarawneh et al. (2019)	TG_Ga_C	GENE-0918_159	2B	783.447
	Tarawneh et al. (2019)	TG_Ga_C	RAC875_c2529_1483	3B	53.3552
	Tarawneh et al. (2019)	TG_Ga_C	RAC875_rep_c82061_78	3B	492.569
	Tarawneh et al. (2019)	TG_Ga_C	RAC875_c36363_222	4A	728.088
	Tarawneh et al. (2019)	TG_Ga_C	wsnp_JD_c1549_2185341	4B	390.279
	Tarawneh et al. (2019)	TG_Ga_C	BobWhite_c5694_1201	4B	555.933
	Tarawneh et al. (2019)	TG_Ga_C	BS00067028_51	5B	70.4411
	Tarawneh et al. (2019)	TG_Ga_C	wsnp_Ex_rep_c104986_89538820	5B	70.2701
	Tarawneh et al. (2019)	TG_Ga_C	Kukri_c52_225	5B	539.293
	Tarawneh et al. (2019)	TG_Ga_C	Ku_c67089_214	7D	74.8655
	Tarawneh et al. (2019)	TG_Ga_C	GENE-4717_525	7D	611.82
Grain color
	Lin et al. (2016)	Qgc.hwwgr-1B	Ra_c35710_395	1B	572.913
	Lin et al. (2016)	Qgc.hwwgr-1B	RAC875_c1188_531	1B	572.677
	Lin et al. (2016)	Qgc.hwwgr-3A	Xwmc559-1	3A	697.361
	Lin et al. (2016)	Qgc.hwwgr-3A	Tamyb10-A1-66	3A	703.918
	Lin et al. (2016)	Qgc.hwwgr-3A	Tamyb10-A1-74	3A	703.918
	Lin et al. (2016)	Qgc.hwwgr-3B	BS00040742_51	3B	741.304
	Lin et al. (2016)	Qgc.hwwgr-3B	Tdurum_contig100004_204	3B	753.749
	Lin et al. (2016)	Qgc.hwwgr-3B	BS00025679_51	3B	756.265
	Lin et al. (2016)	Qgc.hwwgr-3B	Kukri_c60633_121	3B	756.099
	Lin et al. (2016)	Qgc.hwwgr-3B	Kukri_c60633_257	3B	756.096
	Lin et al. (2016)	Qgc.hwwgr-3B	Excalibur_rep_c97324_623	3B	756.614
	Lin et al. (2016)	Qgc.hwwgr-3B	Tamyb10-B1-1	3B	757.918
	Lin et al. (2016)	Qgc.hwwgr-3B	Tamyb10-B1-2	3B	757.918
	Lin et al. (2016)	Qgc.hwwgr-3B	Xbarc84	3B	not determined
Germination ratio
	Zuo et al. (2019)	Qbifcgr.cas-3AS	Tdurum_contig83209_316–Kukri_c1568_942	3A	undefined-9.9
	Zuo et al. (2019)	Qbifcgr.cas-3AL.1	Ra_c14565_1056–Tdurum_contig64606_1104	3A	486.4-612.0*
	Zuo et al. (2019)	Qbigr.cas-3AS	BS00022798_51–RAC875_c787_431	3A	11.9-13.0
	Zuo et al. (2019)	Qfcgr.cas-2B	Excalibur_c33525_279	2B	787.816
	Zuo et al. (2019)	Qfcgr.cas-3AS	Tdurum_contig58200_210, BS00084661_51	3A	12.8-22.9
	Zuo et al. (2019)	Qfcgr.cas-3AL.2	BS00068094_51–TA002702-0616	3A	667.4-667.8
	Zuo et al. (2019)	Qfcgr.cas-4AS	Tdurum_contig4974_2087	4A	531.085
	Zuo et al. (2019)	Qfcgr.cas-4AL.1	Ex_c66324_1151–wsnp_Ex_rep_c66324_64493429	4A	604.2
	Zuo et al. (2019)	Qfcgr.cas-4AL.2	BS00063752_51	4A	669.196
	Zuo et al. (2019)	Qfcgr.cas-4BS	Tdurum_contig28490_463–IAAV5831	4B	100.8-101.3
	Zuo et al. (2019)	Qfcgr.cas-5B	Kukri_c12562_453	5B	477.67
	Zuo et al. (2019)	Qgr.cas-1BL	IAAV3567–Ku_c3647_2429	1B	545.2
	Zuo et al. (2019)	Qgr.cas-2BS	BobWhite_s65298_124	2B	105.992
	Zuo et al. (2019)	Qgr.cas-3BS	IACX20251–RFL_Contig5508_1283	3B	7.18474
	Zuo et al. (2019)	Qgr.cas-4AS	Tdurum_contig4974_2087	4A	531.085
	Zuo et al. (2019)	Qgr.cas-4A	BS00063752_51	4A	669.196
	Zuo et al. (2019)	Qgr.cas-4B	BobWhite_c24745_419	4B	6.01168
	Zuo et al. (2019)	Qgr.cas-4BS	Tdurum_contig6153_192–Tdurum_contig62310_490	4B	43.2-108.4
	Zuo et al. (2019)	Qgr.cas-7DL	TA001185-0966–RAC875_c11933_885	7D	514.1-516.0
Seed longevity
	Arif & Borner (2020)	Q.Lng.ipk.1B	wsnp_Ex_c11976_19193550	1B	109.7*
	Arif & Borner (2020)	Q.Lng.ipk.1B	wsnp_Ex_c1429_2745237	1B	321.9*
	Arif & Borner (2020)	Q.Lng.ipk.1B	wsnp_Ex_c38116_45719983	1B	340.4*
	Arif & Borner (2020)	Q.Lng.ipk.1B	wsnp_Ex_c5947_10431109	1B	326.8*
	Arif & Borner (2020)	Q.Lng.ipk.1B	Excalibur_c1729_841	1B	not determined
	Arif & Borner (2020)	Q.Lng.ipk.1B	BS00038929_51	1B	424.1*
	Arif & Borner (2020)	Q.Lng.ipk.1B	BS00075663_51	1B	424.1*
	Arif & Borner (2020)	Q.Lng.ipk.1B	RAC875_c32894_1038	1B	426.1*
	Arif & Borner (2020)	Q.Lng.ipk.1B	RAC875_c5796_424	1B	424.0*
	Arif & Borner (2020)	Q.Lng.ipk.1B	tplb0058h11_348	1B	424.5*
	Arif & Borner (2020)	Q.Lng.ipk.2B.1	BobWhite_c16735_131	2B	442.57
	Arif & Borner (2020)	Q.Lng.ipk.2B.1	Excalibur_rep_c106537_63	2B	424.331
	Arif & Borner (2020)	Q.Lng.ipk.2B.1	wsnp_CAP11_c307_255609, (CD)	2B	423.905
	Arif & Borner (2020)	Q.Lng.ipk.2B.1	wsnp_Ex_c20529_29608872, (CD)	2B	423.664
	Arif & Borner (2020)	Q.Lng.ipk.2B.1	wsnp_Ku_c37269_46153087, (CD)	2B	449.842
	Arif & Borner (2020)	Q.Lng.ipk.2B.2	Excalibur_c26527_82, (CD)	2B	777.144
	Arif & Borner (2020)	Q.Lng.ipk.3A	BS00010531_51, (CD)	3A	480.437
	Arif & Borner (2020)	Q.Lng.ipk.3A	wsnp_Ex_rep_c101340_86719239	3A	480.147
	Arif & Borner (2020)	Q.Lng.ipk.3B	RAC875_c2529_1483	3B	53.3552
	Arif & Borner (2020)	Q.Lng.ipk.4A.1	IAAV3697	4A	38.3693
	Arif & Borner (2020)	Q.Lng.ipk.4A.2	RAC875_rep_c117027_577	4A	722.909
	Arif & Borner (2020)	Q.Lng.ipk.4B.1	Tdurum_contig100003_292	4B	32.8071
	Arif & Borner (2020)	Q.Lng.ipk.4B.1	Tdurum_contig31181_419	4B	34.2758
	Arif & Borner (2020)	Q.Lng.ipk.4B.1	Tdurum_contig42528_1416	4B	33.3504
	Arif & Borner (2020)	Q.Lng.ipk.4B.1	Tdurum_contig42528_884	4B	33.3498
	Arif & Borner (2020)	Q.Lng.ipk.4B.1	Tdurum_contig94674_195	4B	33.0658
	Arif & Borner (2020)	Q.Lng.ipk.4B.1	wsnp_JD_c1549_2185341	4B	390.279
	Arif & Borner (2020)	Q.Lng.ipk.4B.2	BobWhite_c2646_141	4B	612.254
	Arif & Borner (2020)	Q.Lng.ipk.4B.2	Excalibur_c37565_709	4B	612.026
	Arif & Borner (2020)	Q.Lng.ipk.4B.2	Ra_c106922_266	4B	612.847
	Arif & Borner (2020)	Q.Lng.ipk.4B.2	Ku_c101046_1063	4B	612.847
	Arif & Borner (2020)	Q.Lng.ipk.4B.2	Ra_c106922_1879	4B	612.844
	Arif & Borner (2020)	Q.Lng.ipk.4B.2	Ra_c106922_296	4B	612.847
	Arif & Borner (2020)	Q.Lng.ipk.4B.2	Ra_c106922_334	4B	612.847
	Arif & Borner (2020)	Q.Lng.ipk.4B.2	RAC875_c14085_1709	4B	612.76
	Arif & Borner (2020)	Q.Lng.ipk.4B.2	Tdurum_contig29112_483	4B	612.76
	Arif & Borner (2020)	Q.Lng.ipk.4B.2	BobWhite_c27751_95	4B	620.058
	Arif & Borner (2020)	Q.Lng.ipk.5B.1	tplb0060p09_735	5B	8.34336
	Arif & Borner (2020)	Q.Lng.ipk.5B.1	Excalibur_c32189_998	5B	8.34408
	Arif & Borner (2020)	Q.Lng.ipk.5B.1	BS00067985_51	5B	8.94606
	Arif & Borner (2020)	Q.Lng.ipk.5B.1	Excalibur_c6967_1852	5B	8.9168
	Arif & Borner (2020)	Q.Lng.ipk.5B.1	Excalibur_c6967_553	5B	8.91059
	Arif & Borner (2020)	Q.Lng.ipk.5B.1	RFL_Contig4979_865	5B	8.91836
	Arif & Borner (2020)	Q.Lng.ipk.5B.1	RFL_Contig4979_965	5B	8.91836
	Arif & Borner (2020)	Q.Lng.ipk.5B.2	Kukri_c31961_630	5B	281.676
	Arif & Borner (2020)	Q.Lng.ipk.5B.3	RAC875_c82589_246	5B	700.236
	Arif & Borner (2020)	Q.Lng.ipk.7D	GENE-4717_525	7D	611.82

## Sheet: Genes
Mechanism/trait	Reference	Gene designation	Genbank Accession #/Traes ID	Chromosome	Position (IWGSC RefSeq v1.0- Mb)	Score	Percentage	E-value
Hormone signalling in germination
	Izydorczyk et al (2018) and refrences within	TaNCED1	JQ772528	5D	38.7238	3243	99	0
	Izydorczyk et al (2018) and refrences within	TaNCED1	JQ772528	5B	29.3374	3236	99	0
	Izydorczyk et al (2018) and refrences within	TaNCED1	JQ772528	5A	27.516	3054	96	0
	Izydorczyk et al (2018) and refrences within	TaCYP707A2	AB849504	5A	454.437	1067	100	0
	Izydorczyk et al (2018) and refrences within	TaCYP707A2	AB849505	5B	417.553	1050	100	0
	Izydorczyk et al (2018) and refrences within	TaCYP707A2	AB849506	5D	353.514	1061	100	0
	Izydorczyk et al (2018) and refrences within	TaGA20ox1	LN828666	1B	481.294	9690	100	0
	Izydorczyk et al (2018) and refrences within	TaGA20ox2	LN828667	3D	515.969	5501	100	0
	Izydorczyk et al (2018) and refrences within	TaGA20ox3	LN828668	3D	509.077	2863	100	0
	Izydorczyk et al (2018) and refrences within	TaGA20ox4	LN828669	1D	359.611	5613	100	0
	Izydorczyk et al (2018) and refrences within	TaGA20ox4	LN828665	1A	459.097	5613	100	0
	Izydorczyk et al (2018) and refrences within	TaPYL5	AK335719	2D	37.6465	2064	100	0
	Izydorczyk et al (2018) and refrences within	TaPP2C	AB238930	3A	371.626	1191	99	0
	Izydorczyk et al (2018) and refrences within	TaSnRK2	M94726	2A	726.034	863	100	0
	Izydorczyk et al (2018) and refrences within	TaABI3	AB047554	3B	693.343	2749	99	0
	Izydorczyk et al (2018) and refrences within	TaABI5	AB238932	3D	478.739	1764	99	0
	Liu et al (2013)	TaGA3ox2	DQ118250	3A	97.974	1267	99	0
	Liu et al (2013)	TaGA3ox2	DQ118251	3D	82.4129	1494	99	0
	Liu et al (2013)	TaGA3ox2	DQ118252	3B	128.949	1507	99	0
	Appelford et al. (2006)	TaGA20ox1D	Y14007	5D	564.588	1463	100	0
	Appelford et al. (2006)	TaGA20ox1B	Y14008	5B	706.852	1133	99	0
	Appelford et al. (2006)	TaGA20ox1A	Y14009	4A	608.044	1514	100	0
	Pearce et al. (2015)	GA3ox3	LN828688	2A	752.338	3124	100	0
	Pearce et al. (2015)	GA3ox3	LN828689	2B	761.329	2917	99	0
	Pearce et al. (2015)	GA3ox3	Traes_2DL_66F9CEA3C	2D	620.684
	Pearce et al. (2015)	GA1ox1	Traes_2BL_9E115B19F	2B	761.322
	Pearce et al. (2015)	GA2ox1	LN828670	1A	103.634	3963	100	0
	Pearce et al. (2015)	GA2ox1	Traes_1BS_0EDD50331.1	1B	150.06
	Pearce et al. (2015)	GA2ox1	Traes_1DS_125A395C1	1D	101.577
	Pearce et al. (2015)	GA2ox2	LN828677	7B	606.563	2087	100	0
	Pearce et al. (2015)	GA2ox2	LN828681	7D	558.954	7095	100	0
	Pearce et al. (2015)	GA2ox3	Traes_3AL_14A36F545	3A	526.863
	Pearce et al. (2015)	GA2ox3	TRAES3BF090300180CFD_t1	3B	530.609
	Pearce et al. (2015)	GA2ox3	LN828682	3D	404.4	4361	98	0
	Pearce et al. (2015)	GA2ox4	Traes_1AL_5ED72B143	1A	521.877
	Pearce et al. (2015)	GA2ox4	LN828678	1B	576.689	3342	100	0
	Pearce et al. (2015)	GA2ox4	LN828683	1D	426.871	2464	100	0
	Pearce et al. (2015)	GA2ox6	LN828673	2A	621.92	4560	100	0
	Pearce et al. (2015)	GA2ox6	Traes_2BL_1B1358201	2B	562.217
	Pearce et al. (2015)	GA2ox6	LN828684	2D	479.179	5222	99	0
	Pearce et al. (2015)	GA2ox7	TRAES3BF118400050CFD_t1	3B	166.501
	Pearce et al. (2015)	GA2ox7	LN828685	3D	114.336	4482	100	0
	Pearce et al. (2015)	GA2ox8	LN828674	1A	559.046	3851	99	0
	Pearce et al. (2015)	GA2ox8	LN828686	1B	644.799	2461	96	0
	Pearce et al. (2015)	GA2ox9	Traes_6AL_6926D08B4	6A	413.732
	Pearce et al. (2015)	GA2ox9	Traes_6BL_B8497D305	6B	468.009
	Pearce et al. (2015)	GA2ox9	LN828687	6D	302.252	6803	99	0
	Pearce et al. (2015)	GA2ox10	LN828671	1A	151.876	6069	99	0
	Pearce et al. (2015)	GA2ox10	Traes_1BS_2C29ED3EF	1B	199.663
	Pearce et al. (2015)	GA2ox10	LN828679	1D	139.143	9102	100	0
	Pearce et al. (2015)	GA2ox11	LN828672	4A	25.4981	3555	100	0
	Pearce et al. (2015)	GA2ox11	LN828675	4B	548.766	3532	99	0
	Pearce et al. (2015)	GA2ox11	LN828680	4D	441.901	3252	99	0
	Pearce et al. (2015)	GA2ox12	Traes_4BL_57623F302	4B	660.09
	Pearce et al. (2015)	GA2ox13	LN828676	4B	659.69	3941	100	0
	Kim et al (2016)	TaGAST1	AK330390.1	5B	580.125	773	100	0
	Kim et al (2016)	TaGAST2	AK331966.1	7B	741.573	749	100	0
	Kim et al (2016)	TaGAST3	EU095332.1	7D	168.494	186	98.5	6e-99
	Kim et al (2016)	TaGAST4	GQ370009.1	4D	50.89	2006	99	0
	Kim et al (2016)	TaGASR7-A1	EU095332.1	7A	170.684	257	100	2.6e-141
	Yu et al (2016)		CK212552	5D	266.087	975	99	0
	Yu et al (2016)		AL820663	6A	564.976	742	99	0
	Yu et al (2016)		CA720455	6D	422.192	527	100	7e-147
	Yu et al (2016)		BF293263	6A	554.825	883	99	0
	Yu et al (2016)		CA644563	6B	636.493	527	97	5e-147
	Yu et al (2016)		CD452594	7B	164.59	1090	99	0
	Yu et al (2016)		BQ166746	7B	72.4378	825	99	0
	Yu et al (2016)		CD373448	3D	469.378	731	99	0
	Yu et al (2016)		CA741454	3A	611.948	760	99	0
	Yu et al (2016)		CD928919	6D	389.371	1171	99	0
	Yu et al (2016)		BQ838005	6A	461.986	1077	99	0
	Yu et al (2016)		AY491968	4B	499.901	1184	100	0
	Yu et al (2016)		BJ263780	4D	403.149	1103	99	0
	Yu et al (2016)		BJ266589	5B	308.553	484	100	1e-133
	Yu et al (2016)		CK154440	4B	663.522	829	99	0
	Yu et al (2016)		BJ231180	2A	166.257	1274	99	0
	Yu et al (2016)		BJ291883	6D	346.1	783	99	0
	Yu et al (2016)		CA670423	6D	84.6496	295	100	4e-77
	Yu et al (2016)		BQ169475	7A	660.546	726	99	0
	Yu et al (2016)		BE429383	2B	569.981	695	100	0
	Yu et al (2016)		CA669389	7B	614.182	444	100	5e-122
	Yu et al (2016)		CA602902	5B	616.247	740	95	0
	Yu et al (2016)		BJ224721	2B	785.239	731	99	0
	Yu et al (2016)		CA652678	7B	709.082	527	95	6e-147
	Yu et al (2016)		CA484005	2D	621.405	746	100	0
	Yu et al (2016)		CD928643	6B	581.867	1067	99	0
	Yu et al (2016)		BE604829	5B	561.062	468	99	4e-129
	Yu et al (2016)		CD919701	2B	422.234	906	100	0
	Yu et al (2016)		BJ274465	6D	16.5115	769	99	0
	Yu et al (2016)		BJ225202	6D	16.3865	1054	99	0
	Yu et al (2016)		BJ306445	6A	16.7016	713	99	0
	Yu et al (2016)		BJ217006	1A	485.012	937	99	0
	Yu et al (2016)		BJ320258	1A	21.0235	789	100	0
	Yu et al (2016)		BJ308545	1B	613.232	834	100	0
	Yu et al (2016)		BJ221397	7B	661.47	1110	99	0
	Yu et al (2016)		BJ231541	3D	50.6579	1047	99	0
	Yu et al (2016)		BJ320258	1A	21.0235	789	100	0
	Yu et al (2016)		BJ308450	1A	20.9988	695	100	0
	Yu et al (2016)		BJ219603	1A	543.929	866	99	0
	Yu et al (2016)		CK209895	1A	542.17	1135	99	0
	Yu et al (2016)		BJ209178	6D	16.5146	1050	99	0
	Yu et al (2016)		CK209895	1A	542.17	1135	99	0
	Yu et al (2016)		BJ214272	7D	91.6996	655	100	0
	Yu et al (2016)		BJ318011	1B	28.6268	686	100	0
	Yu et al (2016)		BJ229643	3A	47.047	1059	99	0
	Yu et al (2016)		BJ305771	6B	28.7225	1052	100	0
	Yu et al (2016)		BJ277068	5A	509.044	890	99	0
	Yu et al (2016)		BJ306762	1D	464.802	1177	99	0
	Yu et al (2016)		BJ308450	1A	20.9988	695	100	0
	Yu et al (2016)		BJ207229	7D	72.2164	985	100	0
	Yu et al (2016)		CA712796	7B	81.6852	239	100	6e-60
	Yu et al (2016)		BQ169109	3B	686.526	1009	99	0
	Yu et al (2016)		AJ612538	3A	656.254	1209	99	0
	Yu et al (2016)		CK208190	3D	549.496	453	99	4e-124
	Yu et al (2016)		BJ296643	5B	273.459	738	99	0
	Yu et al (2016)		BF200045	3A	744.267	488	99	7e-135
	Yu et al (2016)		CA729143	3D	610.139	511	99	7e-142
	Yu et al (2016)		CA666515	2B	72.8966	284	95	8e-74
Regulation of germination
	Nakamura et al (2011)	TaMFT-3A	AB571512	3A	7.29548	5355	100	0
	Nakamura et al (2011)	TaMFT-3A	AB571513	3A	7.29548	5355	100	0
Hormone signalling in dormancy
	Son et al (2016)	TaNCED2	LC077862	5D	453.239	4069	100	0
	Son et al (2016)	TaCYP707A1B	EU430344	6B	536.003	3995	99	0
	Son et al (2016)	TaNCED1	AGA83648.1	5D	38.724	2872	99.5	0
	Son et al (2016)	TaCYP707A1A	AB714577	6A	498.007	669	100	0
	Son et al (2016)	TaCYP707A1B	AB714578	6B	536.003	641	100	0
	Son et al (2016)	TaCYP707A1D	AB714579	6D	346.099	649	100	0
	Nakamura et al (2007)	TaABI1	AB238931	3A	371.629	7148	99	0
	Nakamura et al (2007)	TaABF	AB238933	3A	622.278	4028	96	0
	Nakamura et al (2007)	TaABI8	AB239132	3A	151.648	2434	99	0
	Nakamura et al (2007)	TmERA1	AB239133	3A	508.163	2237	99	0
	Nakamura et al (2007)	TmERA3	AB239134	5A	343.064	2262	97	0
Sugar transport in germination
	Aoki et al (2002)	TaSUT1	AF408843	4B	571.469	960	99	0
	Aoki et al (2002)	TaSUT1A	AAM13408.1	4A	11.1831	2438	100	0
	Aoki et al (2002)	TaSUT1B	AAM13409	4B	571.469	2429	99.8	0
	Aoki et al (2002)	TaSUT1D	AAM13410	4D	457.501	2458	100	0
Expression in germination
	Yu et al (2014)		CK202188	2B	359.312	1232	99	0
	Yu et al (2014)		BJ272365	7A	393.773	1065	99	0
	Yu et al (2014)		CK201893	1A	54.3549	677	100	0
	Yu et al (2014)		CD869453	1A	56.9242	892	99	0
	Yu et al (2014)		CD866884	1D	433.917	969	100	0
	Yu et al (2014)		BJ252827	2A	779.818	1063	99	0
	Yu et al (2014)		CK207050	2A	779.821	834	99	0
	Yu et al (2014)		CD868238	1D	452.627	592	100	3e-166
	Yu et al (2014)		CD934753	4A	135.614	798	96	0
	Yu et al (2014)		CA719001	6D	422.192	603	96	1e-169
	Yu et al (2014)		AL820663	6A	564.976	742	99	0
	Yu et al (2014)		BF293263	6A	554.825	883	99	0
	Yu et al (2014)		CD490513	3A	110.151	911	100	0
	Yu et al (2014)		CD452864	2D	554.546	758	99	0
	Yu et al (2014)		CK208119	7D	258.236	1561	98	0
	Yu et al (2014)		CK216168	5B	410.724	1074	88	0
	Yu et al (2014)		BJ291458	7D	572.724	1009	99	0
	Yu et al (2014)		BJ282439	2B	637.575	1272	99	0
	Yu et al (2014)		CD453856	7B	73.1791	1151	100	0
	Yu et al (2014)		CD373830	1B	158.519	834	99	0
	Yu et al (2014)		M26672.1	2B	171.031	493	99	3e-136
	Lei et al (2013)	TaMFT-A1	KF311059	3A	7.2955	4369	99	0
	Lei et al (2013)	TaMFT-A1	KF311060	3A	7.29548	4574	100	0
Anthocyanin in coleoptile development
	Ahmed et al (2009)	CHS	AB187025	5D	523.939	765	99	0
	Shoeva and Khlestkina (2014)	CHS	AY286093.1	2B	17.8833	2479	99	0
	Shoeva and Khlestkina (2014)	CHS	AY286096	2A	12.1033	2296	99	0
Grain color
	Himi et al (2005)	CHI	AB187026	5B	658.891	711	100	0
	Himi et al (2011)	F3H-A1	AB223024	2A	725.911	4985	99	0
	Himi et al (2011)	F3H-B1	AB223025	2B	716.551	4987	99	0
	Himi et al (2011)	F3H-D1	AB223026	2D	590.932	3719	99	0
	Himi et al (2005)	DFR	AB187028	3A	423.969	529	99	1e-147
	Shoeva et al (2014)	TaMyc1	KJ747954	2A	667.01	9681	99	0
	Shoeva et al (2014)	TaMyc2	KM382421	2A	667.652	596	100	1e-167
	Shoeva et al (2014)	TaMyc3	KM382422	2B	615.356	601	99	3e-169
	Shoeva et al (2014)	TaMyc4	KM382423	2D	522.526	607	100	7e-171
Hormone signalling in coleoptile development
	Singla et al (2006)	TaIAA1	DR740490	5D	460.396	688	99	0
	Singla et al (2006)	TaIAA1	DR741441	5A	57.5631	1131	99	0
	Singla et al (2006)	TaIAA1	AL808316	5A	622.558	581	99	5e-163
	Singla et al (2006)	TaIAA1	DN829348	5B	64.268	847	100	0
	Singla et al (2006)	TaIAA1	CK170519	5D	457.68	666	99	0
	Singla et al (2006)	TaIAA1	DR740490	5D	460.396	688	99	0
	Singla et al (2006)	TaIAA1	CF132953	5D	66.7553	372	99	7e-100
	Singla et al (2006)	TaIAA1	CK163783	7A	484.223	538	97	1e-149
	Singla et al (2006)	TaIAA1	CK210695	1A	127.078	511	99	2e-141
	Singla et al (2006)	TaIAA1	AL810891	1D	116.005	378	99	1e-101
	Singla et al (2006)	TaIAA1	DR732955	1D	116.005	462	100	7e-127
	Singla et al (2006)	TaIAA1	CD894763	1D	465.522	417	100	2e-113
	Singla et al (2006)	TaIAA1	DR741584	3A	95.4771	502	100	8e-139
	Singla et al (2006)	TaIAA1	BJ225591	3B	190.47	435	98	5e-119
	Singla et al (2006)	TaIAA1	CK207694	3D	134.087	558	96	1e-155
Flavonoid biosynthesis in coleoptile
	Strygina and Khlestkina (2019)	TaMpc1–A1	AB983540	7A	121.398	2367	99	0
	Strygina and Khlestkina (2019)	TaMpc1–B1	AB983541	7B	77.4319	2477	99	0
	Strygina and Khlestkina (2019)	TaMpc1–D1	AB983542	7D	117.245	2107	100	0
	Himi et al 2011	Tamyb10-A1	AB599721	3A	703.918	1876	99.8	0
	Himi et al 2011	Tamyb10-B1	AB599722	3B	757.918	1565	99.9	0
	Himi et al 2011	Tamyb10-D1	AB191460	3D
Dormancy and pre-harvest sprouting
	Gao et al (2014)	TaAIP2A	FJ640556	5A	432.229	446	100	5e-122
	Gao et al (2014)	GTaAIP2A	FJ643532	5A	432.229	5937	99	0
	Gao et al (2014)	TaAIP2B	FJ640557	5B	387.366	446	100	5e-122
	Gao et al (2014)	GTaAIP2B	FJ643533	5B	387.364	6488	100	0
	Yang et al (2007)	TaVp-1	DQ517494	3B	693.343	7510	99	0
	Torada et al (2016)	TaMKK3	LC091368	4A	609.074	154	98	2e-34
	Zhang et al (2014)	TaSdr-A1	KF021988	2A	158.452	2717	99	0
	Zhang et al (2014)	TaSdr-B1	KF021990	2B	200.574	2702	99	0
	Zhang et al (2014)	TaSdr-D1	KF021992	2D	142.668	2684	99	0
	Yu et al (2020)	TaDOG1L1	AB555729	3A	67.1238	962	100	0
	Yu et al (2020)	TaDOG1L-N1	TraesCS2A02G010800	2A	4.11372
	Yu et al (2020)	TaDOG1L-N2	TraesCS2A02G486100	2A	721.469
	Yu et al (2020)	TaDOG1L-N2	TraesCS2B02G512700	2B	708.125
	Yu et al (2020)	TaDOG1L-N3	TraesCS6A02G248300	6A	461.13
	Yu et al (2020)	TaDOG1L-N3	TraesCS6B02G276400	6B	500.224
	Yu et al (2020)	TaDOG1L-N3	TraesCS6D02G230400	6D	323.693
	Yu et al (2020)	TaDOG1L1	TraesCS3A02G103500	3A	67.1238
	Yu et al (2020)	TaDOG1L1	TraesCS3B02G120900	3B	91.1474
	Yu et al (2020)	TaDOG1L1	TraesCS3D02G105800	3D	58.1077
	Yu et al (2020)	TaDOG1L2	TraesCS1A02G392200	1A	558.704
	Yu et al (2020)	TaDOG1L2	TraesCS1B02G420300	1B	643.278
	Yu et al (2020)	TaDOG1L2	TraesCS1D02G400300	1D	466.494
	Yu et al (2020)	TaDOG1L4	TraesCS3A02G306200	3A	542.735
	Yu et al (2020)	TaDOG1L4	TraesCS3B02G330400	3B	534.516
	Yu et al (2020)	TaDOG1L4	TraesCS3D02G295800	3D	408.656
	Yu et al (2020)	TaDOGlL5-1	TraesCS2A02G097500	2A	51.4935
	Yu et al (2020)	TaDOGlL5-1	TraesCS2B02G113200	2B	76.8164
	Yu et al (2020)	TaDOGlL5-1	TraesCS2D02G096800	2D	49.1959
